# Supplementary material for: CsMYB60 is a key regulator of flavonols and proanthocyanidans that determine the colour of fruit spines in cucumber
Source: J Exp Bot. 2018 Sep 26;70(1):69–84. doi: 10.1093/jxb/ery336 (PMC6305189; doi:10.1093/jxb/ery336)
Supplement: Supplementary Table S4 [file ery336_suppl_supplementary_table_s4.xlsx]

## Sheet: RNS9vsRNS8_deg_all.txt
Supplementary Table S4. Differentially expressed genes between white and black cucumber spines.
ID	log2FoldChange	p-value	padj	gene_chr	gene_start	gene_end	gene_length
Csa5G495940	-9.37378	4.5358e-83	8.25153e-79	Chr5	17401715	17404234	1536
novel.4954	6.09872	1.12653e-45	1.0247e-41	Chr2	22632207	22637202	1980
Csa7G043640	4.85247	5.53258e-40	3.35496e-36	Chr7	2455150	2458738	1955
novel.1383	-5.04901	6.38289e-37	2.90294e-33	Chr1	12630169	12630932	764
novel.11255	-5.27441	8.38489e-34	3.05076e-30	Chr5	211758	212426	669
novel.9340	-2.15138	5.91853e-32	1.7945e-28	Chr4	3080372	3086508	3289
novel.10095	4.3688	2.59189e-30	6.73595e-27	Chr4	11178787	11184279	3022
novel.11320	-5.01737	4.00402e-29	9.10514e-26	Chr5	1581125	1581810	506
Csa7G072720	4.26194	6.64233e-29	1.34264e-25	Chr7	4743872	4745696	1825
novel.19202	5.28463	1.23312e-28	2.2433e-25	Scaffold001620	1	518	518
Csa5G221960	3.80067	4.94951e-27	8.18558e-24	Chr5	10086703	10090019	996
novel.4845	3.9861	3.50285e-26	5.31033e-23	Chr2	21525155	21526204	1050
Csa6G147460	4.22547	4.97835e-26	6.96663e-23	Chr6	10158451	10162663	2572
Csa7G352500	2.76965	9.13326e-26	1.1868e-22	Chr7	12663521	12668121	1850
novel.1494	-3.9503	4.83069e-25	5.85866e-22	Chr1	14002535	14003768	1175
Csa3G303130	3.64701	5.17267e-25	5.88132e-22	Chr3	17162509	17169476	1302
Csa6G525590	5.45817	2.63683e-24	2.82172e-21	Chr6	28570081	28570968	775
Csa6G108510	3.07879	2.02717e-23	2.04879e-20	Chr6	7226960	7228654	1257
Csa3G099750	10.2232	2.75358e-22	2.63648e-19	Chr3	4993858	4997459	1760
Csa7G430200	3.16075	5.12037e-22	4.65749e-19	Chr7	16755977	16757131	633
Csa1G528600	2.8864	3.37955e-20	2.92765e-17	Chr1	18587238	18589728	1833
novel.2621	3.80332	4.06747e-20	3.36343e-17	Chr1	27980091	27981882	1509
Csa3G600020	3.44714	4.52587e-20	3.57977e-17	Chr3	23215802	23218931	1729
Csa1G009780	3.59092	6.98665e-20	5.29588e-17	Chr1	1482728	1485111	1196
novel.7827	-3.25266	1.20873e-19	8.79569e-17	Chr3	29624788	29629775	4988
novel.10946	4.92712	2.0513e-19	1.43528e-16	Chr4	21308285	21311877	3125
novel.14446	2.6836	8.69245e-19	5.85678e-16	Chr6	6534023	6540643	1188
novel.11321	3.87921	1.54336e-18	1.00274e-15	Chr5	1585894	1586734	755
Csa5G608020	2.48165	8.38079e-18	5.25736e-15	Chr5	23187295	23190256	998
Csa5G523090	6.4966	9.33294e-18	5.65949e-15	Chr5	18474911	18475629	719
Csa1G043150	-1.72622	2.38024e-17	1.39682e-14	Chr1	4760969	4765346	1309
novel.3050	10.4605	3.88389e-17	2.20799e-14	Chr2	2825964	2831364	2910
novel.4922	10.4975	5.95562e-17	3.28317e-14	Chr2	22387590	22390288	1656
Csa3G813300	3.37439	2.32346e-16	1.24319e-13	Chr3	31328141	31330785	1201
novel.10128	-2.83516	5.45494e-16	2.83532e-13	Chr4	11445427	11450156	2871
novel.17833	-9.69124	7.6533e-16	3.86747e-13	Chr7	8997266	9000309	1596
Csa4G000020	-1.52658	9.13784e-16	4.49286e-13	Chr4	7205	11038	2255
Csa4G182290	2.29973	2.4902e-15	1.19215e-12	Chr4	9081363	9081893	531
novel.10098	3.31549	1.08306e-14	4.92987e-12	Chr4	11191878	11194961	2497
novel.17501	3.11643	1.08396e-14	4.92987e-12	Chr7	4735034	4746854	2512
novel.17412	2.67492	1.43924e-14	6.38601e-12	Chr7	3978947	3982180	2264
Csa5G148830	2.59395	1.85857e-14	8.05027e-12	Chr5	4455460	4457950	1078
Csa6G008690	3.26966	2.28501e-14	9.66721e-12	Chr6	858424	859164	741
Csa7G390100	-2.01028	2.94189e-14	1.21634e-11	Chr7	14593461	14598531	1538
novel.11508	9.54119	3.25582e-14	1.31622e-11	Chr5	3759733	3760166	380
novel.12661	2.94624	3.39624e-14	1.34314e-11	Chr5	18460768	18476262	299
Csa3G065250	5.70256	3.72723e-14	1.44268e-11	Chr3	3736905	3737257	353
Csa5G495960	-9.41726	4.45803e-14	1.68959e-11	Chr5	17413709	17414757	900
Csa1G001360	2.84355	5.57868e-14	2.07117e-11	Chr1	199481	201164	1444
Csa7G396330	3.08805	5.78769e-14	2.10579e-11	Chr7	15191996	15193544	1121
novel.17413	2.64995	6.94878e-14	2.47867e-11	Chr7	3980452	3981853	1402
novel.5500	-2.82041	8.66629e-14	3.03187e-11	Chr3	5009910	5015822	5449
Csa3G142970	3.40766	9.03544e-14	3.10137e-11	Chr3	9406851	9407467	410
Csa7G041330	2.46332	2.26155e-13	7.61892e-11	Chr7	2183971	2186095	2010
novel.9777	-7.91146	2.79312e-13	9.23862e-11	Chr4	7544322	7549477	1738
Csa2G416810	-7.74656	4.06447e-13	1.32037e-10	Chr2	21607994	21608212	219
novel.17828	2.02318	4.36808e-13	1.39411e-10	Chr7	8893286	8898752	5467
novel.10139	-7.61992	6.82148e-13	2.13959e-10	Chr4	11513881	11526254	1983
Csa7G037610	-2.67511	7.26601e-13	2.24039e-10	Chr7	2037564	2038288	560
Csa4G306850	2.28059	9.29076e-13	2.81696e-10	Chr4	12480874	12483559	1507
Csa6G084580	3.27955	9.67662e-13	2.88585e-10	Chr6	5633165	5634034	870
Csa2G416800	-8.88201	1.02282e-12	3.00115e-10	Chr2	21607772	21607951	180
Csa6G311000	3.2435	1.18178e-12	3.41254e-10	Chr6	14816284	14819350	522
novel.19145	3.24767	1.83816e-12	5.22497e-10	Scaffold001194	81	641	561
Csa3G039850	2.94878	1.96244e-12	5.49242e-10	Chr3	2919150	2926716	1689
Csa5G648130	-3.01783	2.25805e-12	6.22402e-10	Chr5	27474164	27481801	4991
novel.19098	-4.82398	2.6173e-12	7.10654e-10	Scaffold000837	138	593	456
Csa6G128650	2.2948	2.66251e-12	7.12301e-10	Chr6	9105437	9106623	1110
Csa3G215590	2.59122	3.9576e-12	1.04343e-09	Chr3	14384639	14386189	607
Csa6G008680	1.54747	4.99137e-12	1.29051e-09	Chr6	854425	856825	1745
novel.18901	4.31493	5.03661e-12	1.29051e-09	Scaffold000122	93053	93759	707
Csa5G148540	3.00933	6.29679e-12	1.59099e-09	Chr5	4283311	4283850	540
Csa3G636990	1.1838	6.60633e-12	1.64633e-09	Chr3	24884873	24888495	855
novel.11254	-2.89102	7.017e-12	1.72505e-09	Chr5	209155	210697	1100
novel.17681	-3.87995	8.78312e-12	2.13043e-09	Chr7	6898799	6905345	929
novel.19277	2.75479	1.45974e-11	3.49416e-09	Scaffold002310	1	377	377
novel.18016	-8.41401	1.86858e-11	4.41469e-09	Chr7	12066585	12073735	521
Csa2G286510	-8.38129	1.96733e-11	4.58083e-09	Chr2	13614937	13616751	1815
novel.6321	1.97819	1.98926e-11	4.58083e-09	Chr3	11593337	11608682	5339
Csa1G597780	2.36352	2.01564e-11	4.58356e-09	Chr1	22781669	22786016	1924
Csa6G423450	2.41235	2.80023e-11	6.28911e-09	Chr6	19688533	19690851	1691
Csa5G182690	2.45089	3.67637e-11	8.15615e-09	Chr5	8234319	8236074	1543
novel.15358	2.77434	3.73118e-11	8.17803e-09	Chr6	16361220	16368334	2530
Csa6G452640	-2.00671	4.01578e-11	8.69702e-09	Chr6	21577750	21578783	1034
Csa4G290200	-2.04116	7.62036e-11	1.63094e-08	Chr4	11259357	11261225	1869
novel.7826	-6.95584	1.01109e-10	2.1388e-08	Chr3	29624788	29632694	2434
Csa2G250950	-3.90321	1.28174e-10	2.68016e-08	Chr2	12330734	12337838	2063
novel.12816	3.36518	1.36974e-10	2.83163e-08	Chr5	20307788	20309882	600
novel.2577	3.22848	1.47581e-10	3.01662e-08	Chr1	27290738	27292909	2093
Csa4G091880	1.9474	1.55012e-10	3.13332e-08	Chr4	5976031	5977509	1278
novel.12192	7.8715	1.58578e-10	3.17016e-08	Chr5	10648461	10650574	932
novel.3057	4.00243	1.78989e-10	3.53931e-08	Chr2	2888564	2897629	2944
novel.12556	-1.16722	2.79877e-10	5.47476e-08	Chr5	17393738	17408619	5103
Csa2G292780	2.47128	2.86543e-10	5.54552e-08	Chr2	13792512	13795479	1191
Csa3G234520	-3.05869	2.97348e-10	5.69406e-08	Chr3	15161584	15165547	998
Csa6G366560	-1.37249	3.21364e-10	6.05306e-08	Chr6	16777724	16779737	1691
novel.4957	4.30523	3.2275e-10	6.05306e-08	Chr2	22711267	22721467	3963
novel.14675	2.43244	3.68784e-10	6.84584e-08	Chr6	9195036	9198249	1875
novel.6056	2.80467	4.34334e-10	7.98122e-08	Chr3	9412132	9413882	1751
novel.19159	4.8579	5.07999e-10	9.24152e-08	Scaffold001306	1	606	606
Csa5G177700	-2.57671	5.46355e-10	9.84088e-08	Chr5	7727002	7729372	1609
Csa4G000670	2.0487	6.57581e-10	1.17281e-07	Chr4	113256	119372	1593
novel.9988	-2.67811	7.43066e-10	1.31241e-07	Chr4	10476735	10482638	2532
novel.16083	-1.79766	7.99881e-10	1.39918e-07	Chr6	23314566	23316933	1913
Csa5G182130	2.76652	8.65739e-10	1.49769e-07	Chr5	8175651	8176621	720
novel.9030	2.53797	8.72666e-10	1.49769e-07	Chr4	619878	623444	1706
novel.18219	-1.81181	8.8819e-10	1.51009e-07	Chr7	14569991	14574372	2063
Csa2G402070	1.45096	1.03249e-09	1.72934e-07	Chr2	20610095	20610830	736
novel.18068	-7.77759	1.03616e-09	1.72934e-07	Chr7	12794056	12795298	677
Csa1G629020	4.0858	1.13854e-09	1.88295e-07	Chr1	24809836	24811791	1020
Csa4G046660	2.46707	1.15567e-09	1.89406e-07	Chr4	3628290	3630302	1140
novel.4846	1.67318	1.44857e-09	2.35289e-07	Chr2	21528473	21536834	3695
novel.6053	5.13134	1.47462e-09	2.37401e-07	Chr3	9404705	9405446	391
Csa6G518390	2.62675	1.96375e-09	3.13372e-07	Chr6	27514323	27516147	1728
Csa2G349090	-2.63032	2.34806e-09	3.71442e-07	Chr2	15829513	15830823	1311
Csa4G165850	1.47515	2.45132e-09	3.84434e-07	Chr4	8523960	8524824	865
Csa2G367210	2.29478	2.54686e-09	3.96004e-07	Chr2	17716867	17718695	1096
novel.9767	-3.00349	2.73224e-09	4.21228e-07	Chr4	7422152	7424769	515
Csa3G502410	-7.6193	2.9489e-09	4.5081e-07	Chr3	21266246	21269051	1356
Csa5G505150	2.29227	3.44683e-09	5.2254e-07	Chr5	17578068	17580720	2466
novel.15069	2.97443	3.7047e-09	5.54432e-07	Chr6	13492006	13493653	1570
CsaUNG031640	-1.96496	3.71816e-09	5.54432e-07	Scaffold000143_3	17665	18878	1214
novel.5822	3.03445	4.07692e-09	6.02987e-07	Chr3	7834964	7836259	1296
Csa6G410090	4.06005	4.49629e-09	6.5965e-07	Chr6	18969247	18970504	808
novel.17608	7.43844	4.73472e-09	6.89072e-07	Chr7	5617423	5617927	505
novel.1777	3.02364	5.20203e-09	7.51074e-07	Chr1	17719840	17723476	1700
novel.9641	-5.41601	7.79371e-09	1.1164e-06	Chr4	5680586	5681412	827
Csa1G046280	2.88344	8.70016e-09	1.23651e-06	Chr1	5436146	5439069	2381
Csa3G146490	1.62604	9.00438e-09	1.26983e-06	Chr3	9826728	9828151	1224
novel.12547	1.69509	9.19464e-09	1.28668e-06	Chr5	17296487	17298802	2316
Csa4G645830	-1.85822	9.91366e-09	1.37671e-06	Chr4	21808266	21812207	1412
novel.8029	4.71234	1.03123e-08	1.42122e-06	Chr3	31309464	31328188	3309
Csa5G184810	1.94535	1.1056e-08	1.51226e-06	Chr5	8362827	8363911	1085
novel.13940	2.77064	1.19438e-08	1.6215e-06	Chr6	1380677	1384197	2041
Csa6G452090	2.04248	1.36147e-08	1.83465e-06	Chr6	21542541	21547398	1716
novel.9734	2.72035	1.38893e-08	1.84716e-06	Chr4	6887750	6889553	1804
Csa3G177960	1.54071	1.39106e-08	1.84716e-06	Chr3	12091802	12093502	1265
novel.13152	1.42	1.43155e-08	1.88715e-06	Chr5	22716831	22719220	2390
novel.2431	-4.09889	1.62519e-08	2.12701e-06	Chr1	24577763	24580160	1924
Csa1G188680	-3.18266	1.7216e-08	2.2371e-06	Chr1	11360165	11362084	1304
Csa6G445740	2.83517	1.86381e-08	2.40471e-06	Chr6	20835402	20837738	1790
Csa2G302180	2.11389	1.95046e-08	2.49879e-06	Chr2	14574722	14580429	2256
Csa3G846010	-1.70211	2.20098e-08	2.79693e-06	Chr3	34294043	34295058	1016
Csa1G701210	1.4997	2.21393e-08	2.79693e-06	Chr1	28218174	28223079	1843
novel.6825	-3.75601	2.2385e-08	2.80847e-06	Chr3	18976781	18977365	585
novel.5346	2.91883	2.44238e-08	3.04327e-06	Chr3	3253887	3257759	1452
novel.9110	-2.28273	2.56464e-08	3.17387e-06	Chr4	1200061	1205146	3116
Csa6G499070	1.81584	2.8499e-08	3.50307e-06	Chr6	24651811	24652382	572
Csa5G161900	2.0054	3.01803e-08	3.68484e-06	Chr5	6050364	6051111	748
Csa2G270190	3.4997	3.09141e-08	3.74926e-06	Chr2	12892454	12893356	903
Csa7G378500	-3.65961	3.39972e-08	4.09587e-06	Chr7	13936456	13942143	1694
novel.9874	2.09813	3.73055e-08	4.46488e-06	Chr4	9000208	9013999	1826
Csa4G182280	2.51165	4.03012e-08	4.7919e-06	Chr4	9078671	9079153	483
novel.12817	3.39216	4.12704e-08	4.87527e-06	Chr5	20309235	20319702	3885
Csa6G006690	2.07224	4.52849e-08	5.31498e-06	Chr6	495865	498721	922
Csa6G405960	3.1253	4.61677e-08	5.38386e-06	Chr6	18400240	18403745	2435
Csa5G160210	-1.8967	5.15838e-08	5.97715e-06	Chr5	5868999	5871487	1241
Csa5G167140	2.507	6.80908e-08	7.83993e-06	Chr5	6497213	6497907	598
Csa1G532350	1.96648	7.12267e-08	8.14941e-06	Chr1	18825521	18828558	1885
novel.874	-1.99404	7.20788e-08	8.19535e-06	Chr1	6443291	6448676	2529
Csa3G177950	-3.05101	7.99858e-08	9.0379e-06	Chr3	12085848	12087263	1416
novel.9642	-2.67698	8.22326e-08	9.23441e-06	Chr4	5683320	5697517	4050
Csa6G425840	2.1884	8.42101e-08	9.39847e-06	Chr6	19994312	19995077	766
Csa6G017090	1.33728	8.62942e-08	9.57234e-06	Chr6	2048960	2049643	684
Csa3G105950	3.53014	8.72835e-08	9.57621e-06	Chr3	5282898	5284024	511
Csa5G495970	-1.37833	8.73819e-08	9.57621e-06	Chr5	17418529	17422469	1887
Csa7G044830	2.72461	9.78567e-08	1.06599e-05	Chr7	2594614	2595470	857
Csa2G006870	1.29752	1.01191e-07	1.09575e-05	Chr2	1254963	1256817	1076
novel.12700	-2.06747	1.04989e-07	1.13015e-05	Chr5	18927763	18928382	569
Csa5G305760	-1.8808	1.33212e-07	1.42552e-05	Chr5	12412867	12418398	1157
novel.6437	2.24118	1.38283e-07	1.46403e-05	Chr3	12623959	12624884	926
Csa3G151480	1.51013	1.3842e-07	1.46403e-05	Chr3	10439034	10441717	884
Csa6G513670	-1.74761	1.43726e-07	1.51137e-05	Chr6	26632211	26635431	2076
novel.13537	1.27124	1.51505e-07	1.58342e-05	Chr5	25693332	25696119	1593
novel.18872	-6.87755	1.52319e-07	1.58342e-05	Scaffold000082_1	57035	61578	4544
Csa3G736560	2.37419	1.54871e-07	1.6008e-05	Chr3	28283076	28285436	2221
novel.4814	-4.62293	1.61308e-07	1.65792e-05	Chr2	21126836	21129092	2218
Csa7G368120	6.75397	2.13665e-07	2.1837e-05	Chr7	12963020	12963346	327
Csa7G253780	-1.25159	2.28859e-07	2.32592e-05	Chr7	9186112	9189503	1634
Csa7G431440	1.1485	2.3752e-07	2.40054e-05	Chr7	16974070	16977802	1573
novel.13539	7.05929	2.5331e-07	2.54598e-05	Chr5	25718591	25719410	496
Csa4G420190	5.22463	2.57546e-07	2.57433e-05	Chr4	15847283	15848233	951
novel.6328	-1.78312	2.63453e-07	2.61898e-05	Chr3	11663032	11666047	1397
novel.1064	2.41325	2.67413e-07	2.6439e-05	Chr1	8187422	8187905	484
Csa3G212490	-1.12433	3.27857e-07	3.22399e-05	Chr3	14259761	14263002	1536
Csa2G264060	2.05505	3.37782e-07	3.30373e-05	Chr2	12771307	12772227	921
Csa6G450430	-1.78601	3.44779e-07	3.35413e-05	Chr6	21420604	21423329	1816
Csa4G332110	1.98396	3.53489e-07	3.42057e-05	Chr4	13437155	13441791	1928
novel.248	1.47992	3.74702e-07	3.60666e-05	Chr1	1761381	1765481	3069
Csa1G611280	2.27754	3.85732e-07	3.69328e-05	Chr1	23830894	23837640	1536
Csa1G029570	3.13358	4.03267e-07	3.84096e-05	Chr1	3118841	3119646	699
novel.14212	-2.28856	4.09601e-07	3.88097e-05	Chr6	4515878	4517330	1374
Csa3G346900	1.81059	4.29234e-07	4.04592e-05	Chr3	18124401	18125205	805
Csa1G089490	1.57789	4.51552e-07	4.23435e-05	Chr1	8354417	8357990	983
Csa4G269210	1.85158	5.36079e-07	5.00121e-05	Chr4	10669980	10670769	790
novel.17678	6.74693	5.72873e-07	5.31719e-05	Chr7	6815546	6816075	530
Csa4G075740	1.84982	5.85555e-07	5.40731e-05	Chr4	5375816	5376158	343
Csa5G139760	-2.15636	6.40886e-07	5.87071e-05	Chr5	3715029	3716187	1159
novel.4907	1.6578	6.42189e-07	5.87071e-05	Chr2	22292288	22296654	1554
novel.14428	2.03668	6.93623e-07	6.3092e-05	Chr6	6356082	6362199	4722
Csa1G009710	-1.55508	8.47781e-07	7.67305e-05	Chr1	1459117	1459515	399
Csa1G001440	2.04803	8.52505e-07	7.67761e-05	Chr1	232886	233488	603
Csa2G270200	3.10684	8.70209e-07	7.79844e-05	Chr2	12894463	12895315	384
novel.15160	-1.32989	8.99183e-07	8.01859e-05	Chr6	14513607	14519236	3116
Csa2G035370	1.42385	1.01588e-06	9.01504e-05	Chr2	3544666	3546134	917
novel.16624	1.84207	1.03162e-06	9.11033e-05	Chr6	26942867	26944894	1650
novel.11310	1.90772	1.13514e-06	9.9761e-05	Chr5	1434305	1435174	730
Csa3G175580	1.74482	1.1438e-06	9.98878e-05	Chr3	11804346	11805785	511
Csa1G501840	1.07047	1.14757e-06	9.98878e-05	Chr1	17725007	17729662	1296
Csa5G156220	-4.78467	1.16488e-06	0.000100912	Chr5	5489366	5492238	1081
Csa6G149370	4.13445	1.31026e-06	0.000112968	Chr6	10417669	10421953	1395
novel.17208	4.92157	1.35639e-06	0.000116394	Chr7	2390118	2392838	689
Csa6G003390	-1.3146	1.50871e-06	0.000128856	Chr6	299508	303097	1523
Csa6G504410	2.46762	1.5214e-06	0.000129333	Chr6	25470881	25471444	463
novel.14001	0.859737	1.54691e-06	0.000130891	Chr6	1925322	1947394	4097
novel.4525	2.06611	1.58666e-06	0.000133632	Chr2	18796350	18799061	2414
novel.9381	1.43254	1.6979e-06	0.000142342	Chr4	3460868	3462700	1519
novel.12113	-1.26608	1.84669e-06	0.000154105	Chr5	9453573	9512982	2823
Csa4G049050	1.99382	1.88607e-06	0.000156673	Chr4	3878004	3878711	708
novel.9285	-2.43614	1.97298e-06	0.000163147	Chr4	2594800	2595755	907
Csa1G045990	1.49662	2.07e-06	0.000170396	Chr1	5238473	5240296	1824
novel.12519	-1.94405	2.08286e-06	0.000170682	Chr5	16787223	16831244	3302
Csa6G007450	-1.83464	2.17496e-06	0.000176675	Chr6	689354	691096	1743
Csa6G127320	-2.62491	2.17541e-06	0.000176675	Chr6	8778542	8780082	1213
Csa1G031730	0.849175	2.25766e-06	0.000182539	Chr1	3309095	3311908	2082
Csa6G044530	1.0532	2.35521e-06	0.000189584	Chr6	3549043	3550684	1642
Csa2G374630	1.3045	2.37927e-06	0.000190677	Chr2	18786728	18788696	1618
novel.9653	-2.64305	2.52107e-06	0.000201155	Chr4	5774542	5779377	1558
Csa2G359910	1.52622	2.63815e-06	0.000209578	Chr2	16921679	16922172	494
novel.5348	-1.978	2.75584e-06	0.000217975	Chr3	3285453	3293126	4917
Csa3G016920	-4.38227	2.86301e-06	0.000225471	Chr3	1488691	1492464	889
Csa1G526820	6.44757	2.93847e-06	0.000230417	Chr1	18376050	18376768	719
Csa2G377960	-2.25072	2.97232e-06	0.000231181	Chr2	19064964	19068253	3290
Csa5G590160	-1.476	2.97364e-06	0.000231181	Chr5	21359324	21365310	4753
Csa1G077160	2.45054	3.16515e-06	0.000245023	Chr1	7885479	7885745	267
novel.15983	1.60524	3.19986e-06	0.00024666	Chr6	22441294	22449279	1574
Csa3G298580	2.06337	3.24984e-06	0.000249456	Chr3	17041432	17042034	503
novel.9877	-6.42312	3.40543e-06	0.000260301	Chr4	9034415	9034830	416
Csa2G301450	-2.31182	3.4522e-06	0.000262772	Chr2	14439259	14445401	1101
novel.11850	0.929014	3.74418e-06	0.000283809	Chr5	6565446	6568953	3059
novel.9637	6.35182	3.78053e-06	0.000285375	Chr4	5661078	5661486	409
Csa4G082340	1.44118	3.92686e-06	0.000295196	Chr4	5484261	5486102	1842
Csa4G001700	2.44748	3.99904e-06	0.000299385	Chr4	385903	386867	400
Csa3G806260	-1.72479	4.23948e-06	0.000316085	Chr3	30848525	30850526	2002
Csa2G177210	-1.72693	4.46315e-06	0.000331402	Chr2	10113647	10114542	896
novel.3052	1.52038	4.57531e-06	0.00033835	Chr2	2827978	2828571	453
novel.19306	-6.21026	4.89631e-06	0.000360622	Scaffold002632	1	324	324
novel.8432	1.01395	4.95991e-06	0.000363834	Chr3	35130875	35140541	3639
Csa3G383760	-1.49439	5.17037e-06	0.000377748	Chr3	18788014	18789256	973
Csa2G022780	4.43152	5.21456e-06	0.000379453	Chr2	2717642	2719268	1305
novel.15554	2.67308	5.36166e-06	0.000388603	Chr6	18483543	18484100	558
Csa3G168940	1.00293	5.58294e-06	0.000403035	Chr3	11209054	11210325	1056
Csa5G605730	-2.27038	5.64336e-06	0.000405786	Chr5	22738920	22741297	1312
Csa4G146240	1.25916	5.73188e-06	0.000410529	Chr4	8124018	8124740	723
Csa7G232570	1.91372	5.82545e-06	0.000415594	Chr7	8220071	8221271	801
novel.1105	1.87751	6.2494e-06	0.000444098	Chr1	8729855	8732602	2748
Csa3G813820	-1.90213	6.45382e-06	0.00045684	Chr3	31382551	31395010	4397
Csa2G357240	-3.43725	6.60943e-06	0.000466041	Chr2	16816239	16821453	2289
novel.5347	-0.917337	6.90679e-06	0.000485129	Chr3	3265528	3270087	1382
Csa1G570190	-1.46648	6.98373e-06	0.000488646	Chr1	21125820	21128401	1094
Csa7G428260	1.96965	7.03771e-06	0.000490536	Chr7	16506333	16509412	1118
Csa4G015100	-2.12853	7.30026e-06	0.000506894	Chr4	1982420	1984762	1060
novel.17459	-3.13446	8.22258e-06	0.000568765	Chr7	4355591	4356410	820
Csa1G025080	0.899454	8.64245e-06	0.000594073	Chr1	2711790	2714524	921
Csa7G046120	2.55302	8.65377e-06	0.000594073	Chr7	2747305	2748806	1014
Csa6G191030	-1.24069	8.70874e-06	0.000595599	Chr6	12514874	12516795	1266
Csa3G116700	-1.2612	9.08428e-06	0.000618956	Chr3	6246939	6249026	810
novel.5038	2.66964	9.20813e-06	0.000625053	Chr3	321337	328529	2506
Csa4G022230	1.74315	9.58811e-06	0.000648427	Chr4	2370127	2370684	257
novel.11314	1.34104	1.02709e-05	0.000692033	Chr5	1480585	1481587	827
Csa4G004840	-1.38045	1.03405e-05	0.000694152	Chr4	780542	782404	826
Csa6G514850	-1.79903	1.05393e-05	0.00070489	Chr6	26721671	26724623	1890
Csa5G524820	1.88345	1.06245e-05	0.000707986	Chr5	18648137	18649140	1004
Csa3G777660	-0.852593	1.12662e-05	0.000748009	Chr3	29938192	29939589	937
Csa1G064840	-2.59161	1.17073e-05	0.000774467	Chr1	6876064	6877366	1115
Csa6G483430	-1.85779	1.22576e-05	0.000807935	Chr6	22260122	22261695	1574
novel.2122	1.95067	1.26104e-05	0.000828192	Chr1	21501283	21507053	3201
novel.10227	1.54489	1.27539e-05	0.000834601	Chr4	12340838	12344263	800
Csa1G042180	2.89528	1.29941e-05	0.000844706	Chr1	4128095	4129330	1080
Csa6G514860	-1.4832	1.30012e-05	0.000844706	Chr6	26728953	26731296	1679
Csa1G424360	0.811383	1.30834e-05	0.000847022	Chr1	15629256	15636101	1288
Csa1G523630	1.75066	1.3443e-05	0.000867215	Chr1	18216384	18218726	1123
Csa2G072990	1.58664	1.38293e-05	0.000888983	Chr2	5650474	5656682	2241
Csa7G075570	1.24443	1.39733e-05	0.000895079	Chr7	5219417	5221137	1721
Csa3G218170	3.70689	1.50317e-05	0.000959498	Chr3	14512631	14514977	1265
novel.8818	1.63858	1.52202e-05	0.000968134	Chr3	38674123	38676592	1896
Csa2G036040	1.31363	1.59254e-05	0.00100946	Chr2	3672581	3673361	636
Csa3G178500	-1.139	1.60637e-05	0.00101469	Chr3	12118187	12120586	2400
Csa3G099740	4.24192	1.64457e-05	0.00103523	Chr3	4991269	4994557	354
Csa3G127060	3.52132	1.67284e-05	0.00104939	Chr3	7972502	7974233	713
novel.4751	-1.25001	1.7202e-05	0.00107539	Chr2	20663314	20668062	3449
novel.6390	-1.68608	1.90695e-05	0.00118806	Chr3	12155244	12160706	4407
Csa3G178520	-1.13031	1.9483e-05	0.00120968	Chr3	12129976	12132636	2661
Csa1G423130	1.68947	1.98826e-05	0.00123029	Chr1	15420147	15421172	1026
novel.1554	1.35276	2.05712e-05	0.00126658	Chr1	15246532	15247599	1068
novel.13774	-1.25981	2.06684e-05	0.00126658	Chr5	27978553	27985461	6002
novel.5320	-6.22481	2.0678e-05	0.00126658	Chr3	2947638	2951217	1539
novel.6923	2.09499	2.10429e-05	0.00128461	Chr3	20854504	20854901	398
Csa7G037490	-2.62772	2.12341e-05	0.00129194	Chr7	1955375	1956610	657
novel.12664	6.00265	2.16528e-05	0.00131156	Chr5	18475966	18482071	346
novel.17201	1.12086	2.17007e-05	0.00131156	Chr7	2327191	2330115	2457
Csa7G373510	1.31064	2.31122e-05	0.00139224	Chr7	13474613	13483219	1734
Csa5G603910	-1.32669	2.37415e-05	0.00142543	Chr5	22259935	22261511	1300
novel.6614	-1.83579	2.46114e-05	0.0014728	Chr3	15123840	15134618	3563
Csa4G297430	-2.91778	2.51372e-05	0.00149933	Chr4	12180896	12181745	850
Csa3G175610	1.58924	2.65772e-05	0.00157165	Chr3	11813925	11814399	345
Csa1G050230	-2.68895	2.6593e-05	0.00157165	Chr1	5793361	5793929	569
Csa5G165200	1.28646	2.66089e-05	0.00157165	Chr5	6233386	6237920	2343
Csa7G351890	-1.47961	2.69507e-05	0.00158669	Chr7	12563487	12566063	2102
Csa3G812230	-1.26609	2.71636e-05	0.00159406	Chr3	31235966	31240425	1672
Csa3G435030	1.03951	2.80749e-05	0.00164225	Chr3	20481783	20483748	913
Csa3G732680	1.66199	2.84741e-05	0.00166026	Chr3	27807336	27808829	1068
Csa4G333620	1.10934	2.91815e-05	0.00169607	Chr4	13505365	13506877	873
Csa3G183380	-1.08939	3.01361e-05	0.00174597	Chr3	12799319	12803682	2313
novel.9844	6.01537	3.05263e-05	0.00176297	Chr4	8524610	8526155	1033
Csa1G001430	1.28573	3.15375e-05	0.0018156	Chr1	227069	229281	1759
Csa3G346920	1.01356	3.46791e-05	0.00199016	Chr3	18145192	18145665	474
Csa4G025140	1.5437	3.50786e-05	0.00200676	Chr4	2717301	2720710	1693
Csa5G605030	1.5729	3.58211e-05	0.00204282	Chr5	22668266	22669666	1401
Csa3G076010	-2.06563	3.66509e-05	0.0020836	Chr3	4001961	4006711	1112
Csa2G416780	2.45291	3.69772e-05	0.0020956	Chr2	21593394	21593944	551
novel.6579	2.25688	3.83993e-05	0.00216944	Chr3	14439912	14440589	514
Csa6G301000	1.94786	3.90576e-05	0.0021998	Chr6	14303888	14308313	1134
Csa1G033310	-1.12898	4.09307e-05	0.00229445	Chr1	3605570	3606960	1214
Csa3G851940	3.81727	4.09903e-05	0.00229445	Chr3	35316339	35316879	444
Csa6G439940	1.42866	4.20811e-05	0.00234828	Chr6	20626076	20630107	2425
Csa6G366320	0.899431	4.2478e-05	0.00235734	Chr6	16617623	16628441	5338
Csa3G791510	-2.60339	4.25027e-05	0.00235734	Chr3	30616605	30621910	1032
Csa5G428440	-1.65297	4.29761e-05	0.00237636	Chr5	15507356	15509048	1693
Csa3G182080	-1.75128	4.33675e-05	0.00239073	Chr3	12581958	12583875	659
novel.10249	1.97241	4.35586e-05	0.00239401	Chr4	12479535	12480459	925
Csa5G610370	-0.995733	4.51075e-05	0.00247167	Chr5	23734154	23736744	1962
Csa4G064120	-1.037	4.63564e-05	0.00253248	Chr4	5218145	5219738	973
Csa3G128830	0.905143	4.67771e-05	0.00254568	Chr3	8182357	8183541	1185
Csa1G533440	1.64078	4.6878e-05	0.00254568	Chr1	18924747	18925226	480
novel.5180	1.46007	4.81043e-05	0.0026045	Chr3	1570423	1572574	1934
Csa3G199550	-1.85459	4.84719e-05	0.00261662	Chr3	13687484	13689155	1672
novel.5441	2.69288	4.93923e-05	0.00265842	Chr3	4176686	4183868	2556
novel.11921	1.49449	5.0687e-05	0.00272005	Chr5	7125449	7133699	3128
Csa2G049350	1.70098	5.11e-05	0.00273415	Chr2	4054109	4057384	1007
CsaUNG020690	5.68729	5.2332e-05	0.00279186	Scaffold000137	41123	45083	444
Csa6G042490	1.58533	5.44053e-05	0.00289398	Chr6	3394640	3398829	1715
Csa3G776340	3.45425	5.76064e-05	0.00305532	Chr3	29745563	29745909	347
Csa5G524850	0.774212	5.83151e-05	0.00308392	Chr5	18665821	18670912	2526
Csa3G873260	1.52736	5.95228e-05	0.00313867	Chr3	36509747	36510602	856
Csa2G100560	-1.47893	5.97037e-05	0.0031391	Chr2	7528434	7530050	1098
Csa4G000850	-6.19878	6.0081e-05	0.00314984	Chr4	196606	196943	338
Csa6G486960	-3.22198	6.0568e-05	0.00316625	Chr6	22776424	22778193	601
Csa1G651710	-1.30796	6.10994e-05	0.00318487	Chr1	25850971	25855507	955
Csa6G020180	-1.89544	6.13252e-05	0.00318751	Chr6	2157202	2158884	562
Csa5G623690	1.24994	6.30525e-05	0.00326795	Chr5	24946679	24949356	1433
Csa6G190350	2.91183	6.34807e-05	0.0032808	Chr6	12396246	12396821	576
Csa7G091730	-1.0166	6.49233e-05	0.00334585	Chr7	5518313	5519852	1540
Csa1G165730	0.870896	6.69927e-05	0.00344274	Chr1	10323151	10326487	638
novel.18092	1.80675	7.21682e-05	0.00369826	Chr7	13128797	13134509	1073
novel.12750	1.05182	7.50554e-05	0.00383541	Chr5	19665373	19668135	2763
Csa1G699550	-1.49267	7.53662e-05	0.00384051	Chr1	28072442	28077483	1429
Csa6G401340	-1.90288	7.61243e-05	0.0038683	Chr6	17877285	17878526	1242
Csa6G238140	1.08157	7.68058e-05	0.00387656	Chr6	13528558	13532992	1745
Csa4G151760	-2.21851	7.685e-05	0.00387656	Chr4	8178595	8179184	590
Csa4G639870	-1.10917	7.69615e-05	0.00387656	Chr4	21215451	21218662	1546
Csa3G142960	1.08601	7.71391e-05	0.00387656	Chr3	9401192	9402148	307
Csa1G023580	1.75893	7.82117e-05	0.00391964	Chr1	2362747	2364551	1208
Csa3G073790	1.63305	7.89982e-05	0.00394818	Chr3	3836721	3838987	569
novel.11346	1.73851	8.31305e-05	0.00414332	Chr5	2249223	2252557	1742
Csa3G742880	-5.404	8.34096e-05	0.00414587	Chr3	28796125	28799056	828
Csa3G121060	2.47601	8.39175e-05	0.00415211	Chr3	7037975	7038675	549
Csa4G083560	1.42026	8.39917e-05	0.00415211	Chr4	5643195	5644820	1626
Csa6G092540	-2.24138	8.58815e-05	0.00422331	Chr6	6352993	6353611	619
novel.6106	1.48319	8.58963e-05	0.00422331	Chr3	9834421	9835302	882
Csa7G067410	-2.11122	8.83272e-05	0.00433113	Chr7	4119365	4121401	2037
Csa1G470240	-1.75069	9.2595e-05	0.00452819	Chr1	16885749	16886597	849
novel.15815	3.21099	9.39247e-05	0.00458091	Chr6	20835283	20843029	2495
Csa5G648630	-2.35715	9.44314e-05	0.00459331	Chr5	27485882	27487867	1986
novel.4893	0.92345	0.000100192	0.0048605	Chr2	22040085	22046404	4418
Csa1G264530	1.06794	0.00010167	0.00491911	Chr1	12771246	12774927	1849
Csa3G735030	1.42125	0.000103675	0.00500279	Chr3	28251892	28253920	2029
Csa2G245410	-1.48342	0.000105405	0.00507283	Chr2	11794625	11796608	1895
novel.8955	-1.97818	0.000106804	0.00512659	Chr4	154766	163551	3607
novel.9245	-1.94704	0.000107643	0.00515328	Chr4	2297133	2310106	2254
Csa6G450970	-1.06535	0.000108344	0.0051659	Chr6	21459487	21464505	3138
novel.14604	-1.87904	0.000108475	0.0051659	Chr6	8429968	8432075	1676
Csa7G372860	-1.346	0.000109408	0.00519672	Chr7	13322408	13324437	918
Csa6G040540	-0.704036	0.000110693	0.00524409	Chr6	2871630	2873276	1462
Csa5G118190	0.984873	0.000111404	0.00526407	Chr5	3056057	3060504	3873
novel.2557	1.09687	0.000118456	0.00558276	Chr1	26931385	26939378	3287
novel.9957	2.10123	0.000119149	0.00560095	Chr4	9975837	9977975	2139
Csa5G150420	0.860007	0.000119746	0.00560509	Chr5	4562885	4564090	1206
novel.3087	-1.406	0.000119854	0.00560509	Chr2	3151309	3154929	2974
novel.800	1.99023	0.000122154	0.00569802	Chr1	5788798	5790851	677
novel.1966	-1.6035	0.000123728	0.00575669	Chr1	19973488	19975873	2136
Csa6G152310	1.47201	0.000125618	0.0058297	Chr6	10764815	10769887	1597
novel.10094	-3.51365	0.0001291	0.00597605	Chr4	11166406	11170334	2942
novel.11342	-1.63193	0.000130032	0.00600389	Chr5	2072785	2073539	755
novel.17946	2.59215	0.00013131	0.00604758	Chr7	10558310	10566968	946
novel.11429	-2.05457	0.000133586	0.00613684	Chr5	3291816	3303730	3050
novel.4061	2.34316	0.000135654	0.00621614	Chr2	15402586	15404507	1388
novel.5601	-2.26738	0.000136098	0.00622086	Chr3	6445761	6448246	2395
novel.342	1.30773	0.000136935	0.00624332	Chr1	2509753	2512723	1563
Csa7G337100	1.21381	0.000137276	0.00624332	Chr7	12086664	12088637	1194
Csa1G526840	-2.19481	0.000138475	0.00627041	Chr1	18393506	18395506	1468
Csa6G006890	-0.996169	0.000138896	0.00627041	Chr6	651265	655113	3462
Csa5G602230	-1.22568	0.000139184	0.00627041	Chr5	22150604	22152852	1353
Csa3G734890	-1.59364	0.00013925	0.00627041	Chr3	28172429	28173129	494
Csa5G643990	-3.90773	0.000141916	0.00637466	Chr5	27009215	27012155	455
Csa6G037510	-2.19531	0.000144084	0.00645611	Chr6	2654421	2654756	336
Csa6G444970	-1.8578	0.000145289	0.00648265	Chr6	20649965	20651779	461
novel.18493	-2.34323	0.000145617	0.00648265	Chr7	16601951	16602457	507
novel.4651	1.59282	0.000145746	0.00648265	Chr2	19868136	19869720	1278
Csa3G829270	-1.15634	0.000147701	0.00655361	Chr3	33223937	33229259	2136
Csa1G187170	1.01507	0.000150347	0.00665475	Chr1	11309932	11311666	1109
Csa7G061190	1.81744	0.000150917	0.00666378	Chr7	3563962	3564459	498
novel.11986	5.21022	0.000152815	0.00673128	Chr5	7830722	7831047	326
Csa7G407590	1.2417	0.000154538	0.00679073	Chr7	15676241	15679062	2196
Csa4G333120	-3.50548	0.000157325	0.0068965	Chr4	13497360	13500401	1359
Csa3G126940	-1.27012	0.000163148	0.00713458	Chr3	7891792	7893903	1078
Csa5G598750	-1.49515	0.000163986	0.00715404	Chr5	21820846	21826513	2175
novel.707	1.63464	0.00016557	0.00720585	Chr1	5173472	5174463	992
Csa7G047420	-1.18375	0.000166759	0.00724027	Chr7	2908333	2911304	1101
Csa1G600130	-0.99473	0.000167233	0.00724356	Chr1	23106735	23111344	1852
novel.19294	1.10787	0.00016874	0.00729147	Scaffold002496	1	351	351
Csa3G118040	1.04248	0.000169463	0.00730537	Chr3	6485887	6488372	1129
Csa4G652060	-1.5911	0.000170102	0.00731558	Chr4	22645810	22650502	1738
novel.19337	5.50471	0.000173498	0.00744406	Scaffold003037	1	288	288
Csa6G080330	1.24965	0.000177189	0.0075826	Chr6	5454643	5458036	3069
novel.17994	0.877975	0.00017802	0.0075826	Chr7	11517664	11519984	2321
CsaUNG028560	0.801602	0.000178326	0.0075826	Scaffold000238	3537	4164	628
novel.2997	2.0192	0.000178394	0.0075826	Chr2	2489924	2490854	931
Csa4G050130	2.73684	0.000179503	0.00761193	Chr4	3957026	3958790	632
Csa6G517950	-1.13722	0.000180111	0.00761995	Chr6	27274793	27276428	1456
Csa4G658500	1.95002	0.000183735	0.00775523	Chr4	22935038	22937302	1520
Csa3G707170	-1.34104	0.000184991	0.00779018	Chr3	26757509	26759068	1560
Csa3G128870	1.88755	0.000186415	0.00783203	Chr3	8198730	8199557	828
novel.2294	1.89112	0.000193678	0.0081184	Chr1	22954764	22960606	3126
novel.8869	1.47629	0.000194446	0.00812924	Chr3	39161994	39167606	1570
Csa6G525500	1.19068	0.00019483	0.00812924	Chr6	28539773	28540963	1191
Csa1G629040	-1.23954	0.000197412	0.00821814	Chr1	24832523	24833094	572
Csa5G172270	-1.15906	0.000205511	0.00851677	Chr5	6923672	6925695	1416
Csa4G043960	1.45566	0.000205522	0.00851677	Chr4	3461111	3462133	938
novel.19139	-1.28552	0.000211712	0.00874639	Scaffold001163	1	667	579
Csa3G865400	-1.52748	0.000212025	0.00874639	Chr3	36176110	36177603	1276
novel.12076	2.73804	0.000212851	0.00876062	Chr5	8844446	8851875	2258
novel.18024	-1.646	0.000213687	0.00877515	Chr7	12166826	12169514	744
Csa3G734860	-1.01863	0.000214499	0.00878866	Chr3	28154271	28157787	1564
novel.3138	-0.969044	0.000222028	0.00907299	Chr2	3545688	3551958	4749
Csa5G385350	1.28815	0.000222436	0.00907299	Chr5	14240275	14241287	782
novel.9839	2.47195	0.000227741	0.00925017	Chr4	8340821	8346110	1530
novel.16274	5.43885	0.000227797	0.00925017	Chr6	24869827	24871458	1441
Csa5G623890	-1.78545	0.00023046	0.00933749	Chr5	25100918	25101458	541
Csa3G175740	-1.73205	0.000231406	0.00935497	Chr3	11906571	11907581	1011
Csa1G050270	1.27323	0.000232331	0.00937156	Chr1	5827494	5828657	1164
Csa5G139850	-1.96044	0.000233406	0.00938138	Chr5	3753884	3755625	992
novel.11900	1.3267	0.000233606	0.00938138	Chr5	6935982	6936755	774
novel.2155	1.72149	0.000235255	0.00942678	Chr1	21812340	21818242	2932
Csa3G778180	1.45037	0.000235807	0.00942814	Chr3	29957519	29958145	627
Csa7G075560	4.23902	0.000242023	0.00965544	Chr7	5217293	5217644	352
Csa6G516990	-1.81869	0.000243582	0.00969639	Chr6	27014004	27014162	159
Csa4G015850	-2.58331	0.000245646	0.00975719	Chr4	2107386	2110628	3243
Csa3G900960	1.39875	0.000249933	0.00988431	Chr3	38740612	38744540	1189
Csa7G089210	-1.7762	0.000250329	0.00988431	Chr7	5454142	5456531	660
novel.6441	-1.16515	0.000250476	0.00988431	Chr3	12674974	12683935	4546
Csa6G020160	-3.56888	0.000252586	0.00992874	Chr6	2143193	2144021	566
Csa7G426490	1.18562	0.000252694	0.00992874	Chr7	16318375	16319195	821
Csa6G449250	-1.37777	0.000257259	0.0100863	Chr6	21245836	21248275	1355
novel.5023	-2.40516	0.000264871	0.0103625	Chr3	219256	224564	1294
novel.12231	2.05102	0.000270348	0.010554	Chr5	11784454	11785533	1080
novel.1034	1.51178	0.000272906	0.0106285	Chr1	7826101	7831783	1781
novel.17457	5.46534	0.000273425	0.0106285	Chr7	4336467	4337245	779
Csa1G123470	-1.18217	0.000277684	0.010771	Chr1	9169805	9170409	605
Csa7G394070	2.10875	0.000282522	0.0109354	Chr7	15005663	15006122	291
Csa3G902910	2.48688	0.000284584	0.0109918	Chr3	39069319	39072814	1656
Csa3G782810	-0.838675	0.000287956	0.0110985	Chr3	30426718	30431520	3164
Csa1G495280	2.65722	0.0002892	0.0111229	Chr1	17514058	17522001	2511
Csa6G490110	1.47458	0.000292294	0.0112182	Chr6	23213743	23215445	1288
novel.3805	1.07783	0.000293884	0.0112554	Chr2	12960623	12963818	2483
Csa4G003670	-1.67058	0.000294988	0.011274	Chr4	676558	677216	659
Csa4G064690	1.01174	0.000302867	0.0115509	Chr4	5289846	5291369	1524
Csa5G524750	-0.922826	0.000305879	0.0116413	Chr5	18588179	18588866	688
Csa6G124170	0.696899	0.00030871	0.0117245	Chr6	8614781	8619086	3182
Csa3G730200	1.67659	0.000316806	0.012007	Chr3	27295700	27298163	1779
novel.13885	1.80315	0.000329203	0.0124508	Chr6	863149	866540	2228
novel.2462	1.0507	0.000338482	0.0127752	Chr1	25143737	25147209	1277
novel.15414	1.23708	0.000351944	0.0132558	Chr6	16807720	16813026	1153
novel.2647	0.863193	0.000364813	0.0137121	Chr1	28421606	28427711	4872
Csa5G258200	-1.266	0.000367305	0.0137773	Chr5	10733176	10734945	612
Csa3G819790	1.33896	0.000371497	0.0139059	Chr3	31813660	31816735	1933
novel.8872	-3.60978	0.000379189	0.0141647	Chr3	39177988	39181852	1764
novel.19112	0.885843	0.000384754	0.0143431	Scaffold000903	45	821	685
Csa4G625030	-1.31009	0.000393048	0.0146224	Chr4	20186611	20187670	1060
Csa6G006750	-1.5304	0.000403984	0.0149985	Chr6	548417	549443	777
novel.19235	1.84078	0.000405334	0.015018	Scaffold001873	1	465	465
Csa2G415550	-1.34468	0.000411192	0.0152041	Chr2	21351103	21353011	852
Csa3G142980	0.855077	0.000418712	0.0154457	Chr3	9407768	9412179	1828
Csa4G031020	-4.32767	0.000419424	0.0154457	Chr4	3068637	3071850	944
Csa4G082440	-1.06273	0.000425091	0.0156227	Chr4	5550887	5552164	817
Csa3G355060	-1.00342	0.00043295	0.0158795	Chr3	18287015	18288200	609
Csa7G048100	1.99193	0.000452051	0.0165467	Chr7	3020045	3020726	501
novel.79	1.88109	0.000458193	0.0166917	Chr1	518873	520542	973
novel.17502	4.95576	0.000459412	0.0166917	Chr7	4736185	4745174	257
novel.4924	-1.51779	0.000459521	0.0166917	Chr2	22404152	22406298	931
Csa2G357860	-1.28279	0.000459681	0.0166917	Chr2	16892894	16893689	796
Csa2G298260	1.02723	0.000465143	0.0168563	Chr2	14235030	14240925	2031
novel.19060	0.69915	0.000467347	0.0168759	Scaffold000612	1	789	479
Csa3G133920	-2.23614	0.000467539	0.0168759	Chr3	8829359	8839787	2985
Csa6G135450	-1.95286	0.000471355	0.01698	Chr6	9457509	9461941	1249
Csa4G639750	-1.19675	0.000473735	0.017032	Chr4	21133791	21134517	727
Csa5G598050	1.0381	0.000479178	0.017161	Chr5	21663520	21668449	1839
Csa6G096440	-0.758593	0.000479209	0.017161	Chr6	6709073	6710290	1218
novel.14088	-1.99877	0.000484566	0.0173187	Chr6	3175128	3177730	2274
Csa4G415920	-1.27844	0.000487583	0.0173924	Chr4	15549430	15551488	1642
novel.8873	-2.41012	0.000492385	0.0175293	Chr3	39184112	39187821	2621
Csa6G216410	1.89878	0.000497471	0.0176511	Chr6	12951789	12953039	909
novel.3675	2.01874	0.000497746	0.0176511	Chr2	11868761	11870223	635
novel.10478	1.33879	0.00051324	0.0181651	Chr4	15215326	15217153	859
novel.5428	2.0267	0.000516257	0.0182364	Chr3	4013437	4014049	495
Csa1G267270	-0.833801	0.000517523	0.0182457	Chr1	12963114	12965962	1603
Csa2G402060	1.3884	0.000520731	0.0183194	Chr2	20602689	20608043	1220
Csa1G051860	1.01453	0.000521627	0.0183194	Chr1	6186999	6190229	3160
novel.7188	0.892675	0.000530065	0.0185798	Chr3	24462815	24466678	3864
Csa5G140530	0.774143	0.000531978	0.0186111	Chr5	3862701	3864671	1971
Csa1G135270	1.61796	0.000537205	0.0187579	Chr1	9521827	9522446	273
novel.3966	-0.811033	0.000541743	0.01888	Chr2	14516752	14521172	1271
Csa3G483760	-0.750836	0.000576159	0.0200411	Chr3	21054752	21056512	1628
Csa5G167220	1.17724	0.0005775	0.0200494	Chr5	6539343	6541299	1079
Csa7G016600	-1.20651	0.000581302	0.0201429	Chr7	927177	936119	1397
Csa1G015690	1.28174	0.000593985	0.0205333	Chr1	2094607	2097754	1161
Csa6G450350	-1.17983	0.00059536	0.0205333	Chr6	21343079	21350549	3231
Csa6G008060	0.785585	0.00059747	0.0205333	Chr6	776857	779431	1621
Csa7G390070	-1.0801	0.000598248	0.0205333	Chr7	14575877	14580986	1030
Csa4G051550	1.24213	0.000598911	0.0205333	Chr4	4305961	4311767	2411
Csa5G211540	-1.19479	0.000600133	0.0205333	Chr5	9387550	9388422	873
Csa2G138770	-1.41383	0.000600468	0.0205333	Chr2	8573387	8577052	828
Csa2G379920	1.59329	0.00060771	0.0207419	Chr2	19391398	19393342	812
Csa3G751980	0.61216	0.000609782	0.0207737	Chr3	29269659	29273625	1477
Csa7G189190	-1.06863	0.000614007	0.0208492	Chr7	6872298	6877705	4121
novel.9047	2.91258	0.00061429	0.0208492	Chr4	728886	729288	403
Csa6G307410	1.4487	0.000626872	0.0212366	Chr6	14694710	14698156	753
novel.9962	-2.57444	0.000645193	0.0218167	Chr4	10104161	10105221	1061
Csa3G199560	0.818857	0.000660693	0.0222445	Chr3	13694124	13694858	634
novel.14888	1.73752	0.000661488	0.0222445	Chr6	11493187	11493888	702
Csa1G064850	-1.76374	0.000661515	0.0222445	Chr1	6879766	6880811	948
Csa2G252070	1.04008	0.000670076	0.0224908	Chr2	12464933	12467132	2200
Csa3G902960	-1.59792	0.000677669	0.0227038	Chr3	39097435	39099817	1074
novel.13827	-1.30591	0.000680881	0.0227695	Chr6	421314	425632	3118
novel.4107	1.19349	0.000686667	0.0229208	Chr2	15736216	15740108	2288
Csa4G409800	0.934198	0.000698421	0.0232705	Chr4	15376014	15379127	1132
Csa4G326550	1.35405	0.000706481	0.0234851	Chr4	13246501	13250992	1862
Csa7G392940	1.37909	0.000707445	0.0234851	Chr7	14922796	14924357	1448
Csa1G257940	-0.929561	0.000709615	0.0235142	Chr1	12674604	12688461	6959
Csa3G745010	3.7044	0.000711561	0.0235358	Chr3	28890066	28894422	1579
novel.8188	1.05163	0.000720794	0.0237751	Chr3	32702316	32703866	1551
Csa3G888520	-1.29178	0.000722363	0.0237751	Chr3	37554266	37555696	893
Csa5G348060	4.10423	0.00072426	0.0237751	Chr5	13389805	13390710	495
Csa1G480680	1.79711	0.000724645	0.0237751	Chr1	17363675	17368993	1717
novel.768	1.14953	0.000725328	0.0237751	Chr1	5544161	5556786	1613
Csa1G084330	-0.734447	0.000733511	0.024	Chr1	8051770	8055474	1762
novel.17305	-1.72664	0.000738432	0.0241177	Chr7	3033709	3036286	1289
Csa1G004280	-1.09973	0.000751054	0.0244722	Chr1	764123	768199	2242
Csa1G348440	1.44594	0.000753086	0.0244722	Chr1	14013708	14015380	521
Csa1G532230	3.24169	0.000753321	0.0244722	Chr1	18750356	18750797	353
Csa4G628900	0.889861	0.000760095	0.0246482	Chr4	20492568	20494771	1234
novel.11728	1.21975	0.000764309	0.0247271	Chr5	5532505	5535098	1065
Csa2G050000	5.48145	0.000765247	0.0247271	Chr2	4157006	4161684	1785
Csa1G587400	1.05443	0.000780038	0.0251604	Chr1	22060294	22061405	1112
Csa7G043050	-1.80705	0.00078442	0.0252569	Chr7	2356271	2357332	1062
Csa5G373190	-1.03371	0.000785875	0.0252591	Chr5	13839393	13839978	497
novel.883	2.41032	0.000789611	0.0252636	Chr1	6562198	6565658	2045
Csa3G627700	-1.11029	0.000789825	0.0252636	Chr3	24425505	24427886	881
Csa3G126170	1.54717	0.000790182	0.0252636	Chr3	7732902	7733891	877
Csa3G743950	1.85678	0.000793161	0.0253143	Chr3	28847581	28848992	931
Csa4G025740	1.12688	0.000794647	0.0253174	Chr4	2776994	2779883	942
Csa3G152640	-2.25634	0.000809807	0.0257552	Chr3	10556344	10556532	189
Csa3G184020	1.22716	0.000822177	0.026103	Chr3	12916224	12917044	821
Csa4G291940	-0.933757	0.00082868	0.0262637	Chr4	11463096	11463657	562
Csa6G423480	-1.65199	0.000833643	0.026375	Chr6	19711196	19713957	1959
Csa2G074130	-4.76222	0.000837189	0.0264148	Chr2	5810883	5814239	2748
novel.14378	0.799836	0.000837804	0.0264148	Chr6	5947447	5957278	6551
Csa6G009460	1.87592	0.000842497	0.0265163	Chr6	1051785	1054680	1998
Csa5G139130	1.71335	0.000844799	0.0265163	Chr5	3407958	3410196	1466
novel.14065	-1.07385	0.000845398	0.0265163	Chr6	2880031	2881621	1591
Csa2G356610	-1.30979	0.000856039	0.0268039	Chr2	16722291	16723235	867
Csa1G340430	0.971095	0.000868143	0.0271362	Chr1	13970558	13971515	843
Csa3G816050	0.822835	0.000875035	0.0273047	Chr3	31563005	31567618	1300
novel.14730	2.81887	0.000885951	0.027598	Chr6	9920917	9923737	1383
Csa2G010150	-2.13119	0.000895411	0.0278324	Chr2	1836083	1836502	420
novel.7003	1.30465	0.000897866	0.0278324	Chr3	21918763	21922594	717
novel.16340	1.04688	0.000898067	0.0278324	Chr6	25318973	25334886	7803
novel.1431	-1.05675	0.000904762	0.0279922	Chr1	13071825	13087654	4133
Csa3G875410	1.26301	0.000920863	0.028442	Chr3	36625129	36625939	811
Csa3G822220	-0.649969	0.00092597	0.0285228	Chr3	32135496	32137740	1770
Csa6G014820	1.82533	0.000926614	0.0285228	Chr6	1796977	1797465	393
novel.1040	2.08082	0.000931153	0.0286141	Chr1	7878175	7880533	1141
Csa3G119630	-1.26948	0.000933705	0.0286441	Chr3	6792736	6796813	2582
Csa4G025130	3.08862	0.000948704	0.0290553	Chr4	2715362	2716755	723
Csa7G390740	-0.893732	0.000975026	0.0297654	Chr7	14678382	14680024	1643
novel.11084	1.59744	0.000975274	0.0297654	Chr4	22254830	22256919	1714
novel.14994	1.08466	0.000976801	0.0297654	Chr6	12450445	12458343	5020
Csa7G073400	0.678945	0.000991817	0.0301725	Chr7	4841767	4844773	2027
novel.3259	1.58663	0.000996341	0.0302595	Chr2	5396111	5397116	1006
Csa5G504120	1.27623	0.00100772	0.0305542	Chr5	17558558	17559194	517
Csa2G248720	1.832	0.00101514	0.0307156	Chr2	12083705	12084416	712
novel.17744	3.12292	0.00101642	0.0307156	Chr7	7852231	7860005	1704
novel.3238	-1.77397	0.00101929	0.0307512	Chr2	4946576	4953132	998
Csa1G433060	-2.31627	0.00102716	0.0309118	Chr1	15849343	15849794	452
Csa6G497310	-0.692111	0.00102801	0.0309118	Chr6	24483716	24488654	1896
novel.19188	1.74356	0.00104756	0.0314071	Scaffold001511	1	543	543
novel.16497	-1.36838	0.00104794	0.0314071	Chr6	26309944	26314098	1827
Csa3G074480	-1.89402	0.00105305	0.0315083	Chr3	3969733	3970379	647
novel.19196	2.46129	0.00107305	0.0320541	Scaffold001589	38	509	472
novel.17740	5.20909	0.00108927	0.0324851	Chr7	7798411	7798944	534
Csa1G151000	1.21933	0.00111306	0.0331404	Chr1	9880900	9882068	882
Csa7G392390	1.72245	0.00111622	0.0331802	Chr7	14860224	14868316	2544
Csa3G827230	0.838649	0.00112076	0.0332607	Chr3	32902368	32904448	2081
Csa1G489250	1.38485	0.00112386	0.0332985	Chr1	17490348	17491394	790
novel.5473	2.04265	0.00114582	0.0338938	Chr3	4753326	4755842	915
Csa3G733270	0.779128	0.00114891	0.0339301	Chr3	27848075	27849486	1103
Csa1G073090	2.45432	0.00115608	0.0340497	Chr1	7419263	7420939	1677
novel.7407	0.751396	0.00115711	0.0340497	Chr3	26745254	26746136	883
novel.3031	5.03454	0.00115857	0.0340497	Chr2	2709770	2718591	296
Csa1G042560	-1.31038	0.00116405	0.0341556	Chr1	4365612	4366462	851
Csa4G309150	0.852555	0.00116632	0.0341671	Chr4	12759288	12763010	1559
Csa3G638530	-0.591136	0.00117039	0.034231	Chr3	24946887	24950848	1799
Csa7G047980	1.40249	0.00117357	0.0342691	Chr7	2951151	2951895	492
Csa1G002030	-1.47317	0.00118321	0.0344951	Chr1	303161	304602	1234
Csa7G428790	1.30595	0.00118888	0.0346049	Chr7	16521703	16522196	494
Csa5G606440	1.54141	0.00120884	0.0351298	Chr5	22862133	22865818	3430
Csa6G041790	-2.25725	0.00123756	0.0358535	Chr6	3174672	3182805	1114
Csa4G000840	-4.64641	0.00123992	0.0358535	Chr4	194030	194417	388
novel.4847	1.48634	0.00124071	0.0358535	Chr2	21537429	21539015	1587
Csa1G152500	-1.21021	0.00124163	0.0358535	Chr1	9909001	9912704	1277
novel.3053	1.57564	0.00124617	0.0359275	Chr2	2842754	2858598	1354
Csa6G335510	-2.74141	0.00125388	0.0360926	Chr6	15312425	15312589	165
Csa7G236280	1.16982	0.00125822	0.0361604	Chr7	8405147	8407516	1089
Csa3G706170	-1.53005	0.00126313	0.0362145	Chr3	26738326	26738773	378
novel.9229	1.34782	0.00126408	0.0362145	Chr4	2146323	2157729	5449
novel.14674	0.71678	0.00126836	0.0362467	Chr6	9185565	9189176	3612
novel.18108	2.04621	0.00126919	0.0362467	Chr7	13428097	13429920	677
Csa4G081280	2.44619	0.00128249	0.036545	Chr4	5440280	5440769	490
novel.17150	-0.771119	0.00128365	0.036545	Chr7	1978699	1991206	1262
Csa4G293140	-0.838911	0.00128951	0.0366543	Chr4	11602293	11603001	709
novel.15813	0.899422	0.00129278	0.0366898	Chr6	20817084	20818172	622
Csa7G041990	1.09182	0.0012954	0.0367072	Chr7	2316189	2319208	2117
novel.14204	5.01949	0.00132041	0.0373576	Chr6	4408458	4408766	309
Csa2G360570	1.11847	0.00132443	0.0374131	Chr2	16996052	16998894	1196
novel.17829	-1.76803	0.00132993	0.0374823	Chr7	8898858	8900730	1341
Csa3G837560	1.7409	0.001331	0.0374823	Chr3	33457706	33458850	1145
Csa4G304240	3.70089	0.00134171	0.0377254	Chr4	12394355	12395290	780
Csa5G187860	2.55252	0.00134707	0.0378178	Chr5	8436634	8442696	2229
Csa2G348860	-0.998302	0.0013681	0.0383489	Chr2	15726422	15727547	656
novel.8275	0.97039	0.00137048	0.0383565	Chr3	33459551	33460010	460
Csa5G647500	-1.07097	0.00137839	0.0384978	Chr5	27407946	27411249	1688
novel.4298	1.1397	0.00138227	0.0384978	Chr2	16996003	17000987	1712
Csa4G112650	-1.79875	0.00138235	0.0384978	Chr4	7215416	7219687	1306
Csa3G047860	0.997412	0.00138399	0.0384978	Chr3	3352450	3355761	1379
novel.18303	-1.15219	0.0013879	0.0385475	Chr7	15256491	15274065	11051
Csa2G351810	0.590431	0.0013991	0.0387435	Chr2	16233204	16237227	1087
novel.8376	1.23066	0.00139921	0.0387435	Chr3	34430191	34431611	815
Csa5G072680	2.64181	0.00140177	0.0387553	Chr5	2197384	2201169	939
novel.14089	-0.771586	0.00140506	0.0387873	Chr6	3186969	3215165	3552
novel.13073	1.86273	0.00141138	0.0389027	Chr5	22195322	22199771	3625
novel.9964	1.74259	0.00142823	0.0393076	Chr4	10110225	10111976	606
Csa3G485860	-1.24973	0.00143172	0.0393441	Chr3	21146439	21149809	1248
Csa1G022530	0.87895	0.00143887	0.0394812	Chr1	2316380	2317525	1146
Csa2G037260	0.826802	0.0014422	0.0395129	Chr2	3887099	3889972	1185
Csa6G520360	2.78184	0.00145077	0.0396878	Chr6	27766742	27767438	348
Csa4G056840	1.26244	0.00145626	0.0397782	Chr4	4921191	4928201	1533
Csa2G006070	-0.778395	0.00147413	0.0402059	Chr2	1058428	1060317	1422
novel.14122	1.06623	0.00148434	0.0403979	Chr6	3666188	3670237	2619
novel.9597	1.01874	0.00148561	0.0403979	Chr4	5368124	5369935	1733
novel.9113	3.05994	0.00149288	0.0405349	Chr4	1243533	1252781	3962
Csa4G292470	2.15559	0.00150204	0.040704	Chr4	11494781	11498851	1589
Csa6G408170	-0.847334	0.0015058	0.040704	Chr6	18665789	18669859	1536
Csa3G636940	1.10744	0.00150728	0.040704	Chr3	24829782	24833897	2811
Csa3G852630	-3.60117	0.00151074	0.040704	Chr3	35512673	35514542	1787
Csa4G004780	-1.76163	0.001511	0.040704	Chr4	741819	745448	1468
Csa6G502630	1.55376	0.00151253	0.040704	Chr6	25306037	25306946	576
Csa3G734170	0.65872	0.00152118	0.04084	Chr3	28041039	28043584	1654
Csa4G045010	-1.04152	0.00152207	0.04084	Chr4	3522463	3525249	1371
Csa7G388370	1.82719	0.00152575	0.0408783	Chr7	14393505	14394994	444
Csa6G092550	0.960674	0.00153685	0.0409781	Chr6	6359338	6361308	1889
Csa3G851710	1.3744	0.00153761	0.0409781	Chr3	35117024	35119174	1123
Csa3G733260	-0.689578	0.00153819	0.0409781	Chr3	27842606	27844762	1855
Csa1G042440	-5.31686	0.00153848	0.0409781	Chr1	4302848	4305404	1137
Csa3G816080	1.00529	0.00157087	0.0417796	Chr3	31587417	31589959	1273
Csa7G414400	2.07968	0.00158299	0.0420405	Chr7	15929389	15929750	362
Csa7G446830	-1.17647	0.00158728	0.042093	Chr7	17747968	17749602	1450
Csa6G451470	0.703458	0.00160215	0.0424254	Chr6	21473360	21476660	1650
Csa4G268100	1.93556	0.00160662	0.0424821	Chr4	10604009	10604644	636
Csa6G510890	-1.05186	0.00161247	0.0425302	Chr6	26264406	26266932	1803
Csa1G479650	-1.25984	0.00161312	0.0425302	Chr1	17320145	17320648	504
Csa3G738980	-1.04152	0.00161774	0.0425903	Chr3	28524983	28527777	1949
Csa5G197120	-1.48164	0.00162146	0.0426265	Chr5	8697794	8698818	1025
Csa3G651820	-2.7943	0.00163437	0.042904	Chr3	25689217	25691110	1327
novel.18056	1.08084	0.00163934	0.0429725	Chr7	12620188	12624443	2433
Csa3G852600	-1.25252	0.00164456	0.0429758	Chr3	35492794	35496391	1917
novel.7828	1.73038	0.0016446	0.0429758	Chr3	29642424	29656906	4257
Csa5G648120	-4.99492	0.00164708	0.0429758	Chr5	27469329	27473242	2091
Csa1G268290	0.774413	0.00164892	0.0429758	Chr1	12996662	13001051	2193
Csa3G176240	1.6042	0.00165718	0.0431293	Chr3	11915213	11916165	953
Csa3G593690	-2.00748	0.00166444	0.0432237	Chr3	22784861	22785361	501
Csa4G000860	1.07296	0.00166556	0.0432237	Chr4	198835	199156	322
novel.5482	-0.820657	0.00168178	0.0435247	Chr3	4883771	4892539	6307
Csa3G354520	-1.56349	0.00168194	0.0435247	Chr3	18255267	18257645	1387
Csa7G390020	1.99639	0.00172064	0.044463	Chr7	14545948	14548968	708
Csa5G407060	-1.10859	0.00172561	0.0445282	Chr5	14600820	14607571	2113
Csa2G021000	1.54845	0.00176224	0.0454088	Chr2	2539333	2540254	813
Csa6G511860	1.37963	0.0017693	0.0455264	Chr6	26464214	26465798	1393
Csa3G777630	1.06152	0.00177368	0.0455746	Chr3	29925158	29925904	747
Csa6G031950	1.43197	0.00180387	0.0462849	Chr6	2576892	2579734	1601
novel.7822	0.701487	0.00181109	0.0464048	Chr3	29603537	29619686	4386
novel.1300	-0.998696	0.00181495	0.0464381	Chr1	11352394	11396469	689
Csa1G597160	-0.995176	0.00181977	0.0464799	Chr1	22664916	22667203	1038
Csa3G837550	0.725619	0.00182202	0.0464799	Chr3	33449921	33456784	1276
novel.4701	0.610149	0.00182619	0.0464799	Chr2	20233989	20245414	5195
Csa6G312590	2.50414	0.00182803	0.0464799	Chr6	14907785	14909192	697
CsaUNG009930	1.61975	0.00183008	0.0464799	Scaffold000082_1	35139	36932	1794
Csa6G450370	0.686877	0.00183191	0.0464799	Chr6	21367113	21371766	1741
Csa3G184590	-1.33113	0.0018364	0.046529	Chr3	12969242	12970551	1212
Csa5G155450	1.15157	0.00185644	0.0469714	Chr5	5269758	5270788	937
novel.932	-1.08168	0.00186327	0.0470787	Chr1	6858458	6862225	3057
Csa7G091220	-2.06506	0.00188215	0.0474898	Chr7	5490849	5492254	1406
Csa3G099680	-0.99121	0.00188807	0.0475732	Chr3	4961841	4963568	1252
Csa3G778450	-1.17919	0.00189923	0.047788	Chr3	30133269	30137802	2743
Csa6G091960	2.20141	0.0019026	0.0478067	Chr6	6267125	6268898	760
Csa5G180860	-4.78811	0.0019102	0.0479316	Chr5	7907241	7908926	1233
Csa1G427510	1.11874	0.00191867	0.0480777	Chr1	15803244	15807062	1370
Csa3G019400	1.06328	0.00193267	0.048362	Chr3	1935310	1936200	891
novel.14014	-1.01591	0.00193722	0.0484091	Chr6	2074948	2079098	3757
novel.10184	2.35438	0.00193996	0.0484112	Chr4	11818993	11820884	1425
Csa7G065110	0.930879	0.0019509	0.0486174	Chr7	3874961	3879209	1043
novel.19185	-1.78465	0.00196196	0.0487798	Scaffold001490	1	525	310
Csa5G643360	0.699943	0.00196278	0.0487798	Chr5	26933752	26939049	1565
novel.4654	-3.05934	0.00198346	0.0492196	Chr2	19872665	19877680	2857
Csa6G101980	-1.15371	0.00198655	0.0492196	Chr6	6739838	6740568	614
Csa7G037560	-2.54227	0.00198859	0.0492196	Chr7	2006009	2006896	512
novel.12300	-1.26789	0.00199376	0.0492806	Chr5	13037983	13040360	2135
Csa2G302250	-0.860275	0.00200274	0.0494354	Chr2	14603125	14609497	3506
Csa3G634300	1.33482	0.00200619	0.0494534	Chr3	24608064	24610229	1087
Csa2G369140	-3.10232	0.00201012	0.0494831	Chr2	17999248	17999844	597
Csa6G525360	-0.584691	0.00201866	0.0496262	Chr6	28376134	28403897	5417
Csa7G336440	4.44631	0.00202389	0.0496879	Chr7	11913281	11914017	468
novel.7956	0.849824	0.00203332	0.049852	Chr3	30672965	30676821	2019
Csa2G263860	-2.09159	0.00203643	0.0498611	Chr2	12629687	12632703	1230
